# Supplementary material for: From Weed Evolution to Crop Design: A Computational Blueprint for a Novel, Synergistic Herbicide-Resistant Allele in Wheat
Source: Plants (Basel). 2026 Jun 30;15(13):2023. doi: 10.3390/plants15132023 (PMC13364041; doi:10.3390/plants15132023)
Supplement: Supplementary file 1 [file plants-15-02023-s001.zip]

Archive with 1 entries (1 files):
- plants-4129168-supplementary.pdf
